# Supplementary material for: Substituted pteridinones, pyrimidines, pyrrolopyrimidines, and purines as p90 ribosomal S6 protein kinase-2 (RSK2) inhibitors: Pharmacophore modeling data
Source: Data Brief. 2021 Sep 25;38:107433. doi: 10.1016/j.dib.2021.107433 (PMC8488253; doi:10.1016/j.dib.2021.107433)
Supplement: Supplementary file 1 [file mmc1.zip › Warfield_Data in Brief_2021_RawData/RSK S1 Schrodinger Project Files/RSK-S1_Phase.prj/.mmproj-admin/angle.tab]

{
s_m_m2io_version
:::
2.0.0
}
f_m_table {
:::
m_column[4] {
s_m_data_name
s_m_column_name
i_m_width
b_m_visible
s_m_print_format
b_m_editable
:::
1 s_m_angle_atom1 Atom1 14 1 %s 0
2 s_m_angle_atom2 Atom2 14 1 %s 0
3 s_m_angle_atom3 Atom3 14 1 %s 0
4 s_m_angle_angle Angle 12 1 %s 0
:::
}
m_row[0] {
:::
:::
}
m_exists[0] {
:::
:::
}
}
