# Supplementary material for: Substituted pteridinones, pyrimidines, pyrrolopyrimidines, and purines as p90 ribosomal S6 protein kinase-2 (RSK2) inhibitors: Pharmacophore modeling data
Source: Data Brief. 2021 Sep 25;38:107433. doi: 10.1016/j.dib.2021.107433 (PMC8488253; doi:10.1016/j.dib.2021.107433)
Supplement: Supplementary file 1 [file mmc1.zip › Warfield_Data in Brief_2021_RawData/RSK S1 Schrodinger Project Files/RSK-S1_Phase.prj/.mmproj-admin/annotation]

--- This project was created on Fri Jan 15 11:08:27 2021

-----
Fri Jan 15 11:09:15 2021
Imported file:
C:\Users\warfielb\Desktop\RSK Docking\glide-dock_XP_14NUS-RSKInhibitorsS1\glide-dock_XP_14NUS-RSKInhibitorsS1_pv.maegz

-----
Mon Jan 25 09:39:27 2021
Imported file:
C:\Users\warfielb\Documents\Schrodinger\phase_pharm_RSKS1_012521\phase_pharm_RSKS1_012521_phypo.mae.gz
