# Supplementary material for: Substituted pteridinones, pyrimidines, pyrrolopyrimidines, and purines as p90 ribosomal S6 protein kinase-2 (RSK2) inhibitors: Pharmacophore modeling data
Source: Data Brief. 2021 Sep 25;38:107433. doi: 10.1016/j.dib.2021.107433 (PMC8488253; doi:10.1016/j.dib.2021.107433)
Supplement: Supplementary file 1 [file mmc1.zip › Warfield_Data in Brief_2021_RawData/RSK S1 Schrodinger Project Files/RSK-S1_Phase.prj/.mmproj-admin/lock]

{ 
 s_m_m2io_version
 :::
 2.0.0 
} 

f_m_mmproj_lock_file { 
 s_m_username
 i_m_uid
 i_m_pid
 s_m_hostname
 :::
 warfielb 
  0
  11024
  SOP-2210-7 
} 
