# Supplementary material for: Substituted pteridinones, pyrimidines, pyrrolopyrimidines, and purines as p90 ribosomal S6 protein kinase-2 (RSK2) inhibitors: Pharmacophore modeling data
Source: Data Brief. 2021 Sep 25;38:107433. doi: 10.1016/j.dib.2021.107433 (PMC8488253; doi:10.1016/j.dib.2021.107433)
Supplement: Supplementary file 1 [file mmc1.zip › Warfield_Data in Brief_2021_RawData/RSK S1 Schrodinger Project Files/RSK-S1_Phase.prj/.mmproj-admin/projectprefer.cmd]

#WARNING: This file is automatically overwritten every time you close a project. 
#         Add any startup commands to maestro.cmd
#         ** Do NOT edit this file! **
projectprefer feedbackproperty="Title"
projectprefer feedbackproperties="s_m_title s_pdb_PDB_ID"
projectprefer phasefeedbackproperties=""
projectprefer show2dstructures=false
projectprefer starsonright=true
projectprefer 2dstructureheight=150
projectprefer 2dstructurewidth=150
entryexport selected_properties=""
entryexportspreadsheet selected_properties=""
projectprefer entrylistvisiblesubset="s_m_title "
projectprefer entrylistcolumnwidths="44 "
projectprefer showentrylist2dstructures=false
projectprefer entrylist2dstructureheight=150
projectprefer entrylist2dstructurewidth=150
projectprefer showentryliststars=false
projectprefer enotationproperties=""
projectprefer muterowcolumncolors=false
