# Supplementary material for: Substituted pteridinones, pyrimidines, pyrrolopyrimidines, and purines as p90 ribosomal S6 protein kinase-2 (RSK2) inhibitors: Pharmacophore modeling data
Source: Data Brief. 2021 Sep 25;38:107433. doi: 10.1016/j.dib.2021.107433 (PMC8488253; doi:10.1016/j.dib.2021.107433)
Supplement: Supplementary file 1 [file mmc1.zip › Warfield_Data in Brief_2021_RawData/RSK S1 Schrodinger Project Files/RSK-S1_Phase.prj/.mmproj-admin/wsview]

######################################################
# Please do not edit this file.                      #
# Contents of this file will be overwritten when the #
# project is closed.                                 #
######################################################
centercoordinates x=-16.362001 y=17.217468 z=-26.298989
translate x=-0.118989 y=-0.502368 z=0.000000
viewvolume left=-22.651553 right=-10.791380 bottom=13.069635 top=21.329691 near=-21.675700 far=-40.037600
viewmatrix  0.941492 0.285258 -0.179504 -7.801156 0.235400 -0.937714 -0.255498 19.517940 -0.241206 0.198294 -0.949999 -55.866152 0.000000 0.000000 0.000000 1.000000
viewmatrix  0.941492 0.235400 -0.241206 -10.725060 0.285258 -0.937714 0.198294 31.605531 -0.179504 -0.255498 -0.949999 -49.486346 0.000000 0.000000 0.000000 1.000000 inverse
viewmatrix  0.941492 0.235400 -0.241206 0.000000 0.285258 -0.937714 0.198294 0.000000 -0.179504 -0.255498 -0.949999 0.000000 0.000000 0.000000 0.000000 1.000000 nocenter
