# Supplementary material for: Substituted pteridinones, pyrimidines, pyrrolopyrimidines, and purines as p90 ribosomal S6 protein kinase-2 (RSK2) inhibitors: Pharmacophore modeling data
Source: Data Brief. 2021 Sep 25;38:107433. doi: 10.1016/j.dib.2021.107433 (PMC8488253; doi:10.1016/j.dib.2021.107433)
Supplement: Supplementary file 1 [file mmc1.zip › Warfield_Data in Brief_2021_RawData/RSK S1 Schrodinger Project Files/RSK-S1_Phase.prj/project_cleanup.log]

#                  ** Do NOT edit this file! **
#
#WARNING: This file is automatically overwritten every time the project_cleanup
# runs for this project.

Project cleanup started...
Starting database cleanup...
Finished database cleanup. Status: Success
Close mmproj_proc_file
Removing the .mmproj-cleanup dir before exit.
Removed the .mmproj-cleanup dir.
Exit status: Success
