# Supplementary material for: Substituted pteridinones, pyrimidines, pyrrolopyrimidines, and purines as p90 ribosomal S6 protein kinase-2 (RSK2) inhibitors: Pharmacophore modeling data
Source: Data Brief. 2021 Sep 25;38:107433. doi: 10.1016/j.dib.2021.107433 (PMC8488253; doi:10.1016/j.dib.2021.107433)
Supplement: Supplementary file 1 [file mmc1.zip › Warfield_Data in Brief_2021_RawData/RSK S1 Schrodinger Project Files/RSK-S1_Phase_WORKING.prj/.mmproj-admin/distance.tab]

{
s_m_m2io_version
:::
2.0.0
}
f_m_table {
:::
m_column[4] {
s_m_data_name
s_m_column_name
i_m_width
b_m_visible
s_m_print_format
b_m_editable
:::
1 s_m_distance_atom1 Atom1 8 1 "%s" 0
2 s_m_distance_atom2 Atom2 8 1 "%s" 0
3 s_m_distance_distance Distance 16 1 "%s" 0
4 b_m_selected selected 10 0 "" 0
:::
}
m_row[9] {
s_m_distance_atom1
s_m_distance_atom2
s_m_distance_distance
b_m_selected
:::
1 H10(2854) R14(2854) "6.20" 1
2 H10(693) R12(693) "" 0
3 H10(693) R13(693) "" 0
4 H9(693) H10(693) "" 0
5 R12(693) H9(693) "" 0
6 R12(693) R13(693) "" 0
7 R13(693) H9(693) "" 0
8 R14(2854) R15(2854) "5.02" 0
9 R15(2854) H10(2854) "2.74" 0
:::
}
m_exists[9] {
s_m_exists
:::
1 1111
2 1110
3 1110
4 1110
5 1110
6 1110
7 1110
8 1110
9 1110
:::
}
}
