# Supplementary material for: Substituted pteridinones, pyrimidines, pyrrolopyrimidines, and purines as p90 ribosomal S6 protein kinase-2 (RSK2) inhibitors: Pharmacophore modeling data
Source: Data Brief. 2021 Sep 25;38:107433. doi: 10.1016/j.dib.2021.107433 (PMC8488253; doi:10.1016/j.dib.2021.107433)
Supplement: Supplementary file 1 [file mmc1.zip › Warfield_Data in Brief_2021_RawData/RSK S1 Schrodinger Project Files/RSK-S1_Phase_WORKING.prj/.mmproj-admin/maestro125.cmd]

######################################################
# Please do not edit this file.                      #
# Contents of this file will be overwritten when the #
# project is closed.                                 #
######################################################
prefer fitenhance=true fitenhancenear=3.14128 fitenhancefar=-3.14128
ribbon display=ribbonsonly
hbondcriteria display=true displayhbond=true displayhalogen=true displaysaltbridge=true displayaromatichbond=false distance=2.8 donorangle=120 acceptorangle=90 halogendistance=3.5 donorminimumangleasdonor=140 acceptorminimumangleasdonor=90 donorminimumangleasacceptor=120 acceptorminimumangleasacceptor=90 acceptormaximumangleasacceptor=170 saltbridgedistance=5 aromatichbonddistance_o=2.8 aromatichbonddistance_n=2.5 aromatichbonddonorminangle_o=90 aromatichbonddonorminangle_n=108 aromatichbonddonormaxangle_n=130 aromatichbondacceptorminangle=90
displayhbondsmode  mode=ligandreceptor option=all multiple_pairings=false
hbondset2 (protein_near_ligand and not ligand) or (water and within 5.0 ligand)
hbondset1 (ligand) or (water and within 5.0 ligand)
contactcriteria display=true displaygood=false displaybad=false displayugly=false good=1.3 bad=0.89 ugly=0.75 excludehbond=true
displaycontactsmode  mode=ligandreceptor option=all multiple_pairings=false
contactset2 (protein_near_ligand and not ligand) or (water and within 5.0 ligand)
contactset1 (ligand) or (water and within 5.0 ligand)
displaypiinteractions display=true displaystacking=true displaycation=true
displaypiinteractionsmode  mode=ligandreceptor option=all multiple_pairings=false
piinteractionset2 (protein_near_ligand and not ligand) or (water and within 5.0 ligand)
piinteractionset1 (ligand) or (water and within 5.0 ligand)
distance H10(2854) R14(2854) xoffset=0.000000 yoffset=0.000000
distance R14(2854) R15(2854) xoffset=0.000000 yoffset=0.000000
distance R15(2854) H10(2854) xoffset=0.000000 yoffset=0.000000
clip front=-19.5551 back=-42.9705 frontsurface=-19.5551 backsurface=-42.9705 leftsurface=-33.3697 rightsurface=-9.95429 leftslopesurface=0 rightslopesurface=0 frontselect=-19.5551 backselect=-42.9705 boxoffset=0 objects=all
prefer annotationsvisible=true interactionsvisible=true measurementsvisible=true ribbonsvisible=true surfacesvisible=true
