# Supplementary material for: Substituted pteridinones, pyrimidines, pyrrolopyrimidines, and purines as p90 ribosomal S6 protein kinase-2 (RSK2) inhibitors: Pharmacophore modeling data
Source: Data Brief. 2021 Sep 25;38:107433. doi: 10.1016/j.dib.2021.107433 (PMC8488253; doi:10.1016/j.dib.2021.107433)
Supplement: Supplementary file 1 [file mmc1.zip › Warfield_Data in Brief_2021_RawData/RSK S1 Schrodinger Project Files/RSK-S1_Phase_WORKING.prj/.mmproj-admin/wsview]

######################################################
# Please do not edit this file.                      #
# Contents of this file will be overwritten when the #
# project is closed.                                 #
######################################################
centercoordinates x=-21.673852 y=17.164417 z=-31.097039
translate x=-1.509654 y=-0.138289 z=0.000000
viewvolume left=-29.695223 right=-13.628738 bottom=13.667638 top=20.880947 near=-19.555100 far=-42.970500
viewmatrix  0.981573 -0.157270 -0.108538 -9.226744 -0.062591 -0.801282 0.595005 35.838068 -0.180546 -0.577247 -0.796359 -52.930705 0.000000 0.000000 0.000000 1.000000
viewmatrix  0.981573 -0.062591 -0.180546 1.743444 -0.157270 -0.801282 -0.577247 -3.288801 -0.108538 0.595005 -0.796359 -64.477135 0.000000 0.000000 0.000000 1.000000 inverse
viewmatrix  0.981573 -0.062591 -0.180546 0.000000 -0.157270 -0.801282 -0.577247 0.000000 -0.108538 0.595005 -0.796359 0.000000 0.000000 0.000000 0.000000 1.000000 nocenter
