# Supplementary material for: Substituted pteridinones, pyrimidines, pyrrolopyrimidines, and purines as p90 ribosomal S6 protein kinase-2 (RSK2) inhibitors: Pharmacophore modeling data
Source: Data Brief. 2021 Sep 25;38:107433. doi: 10.1016/j.dib.2021.107433 (PMC8488253; doi:10.1016/j.dib.2021.107433)
Supplement: Supplementary file 1 [file mmc1.zip › Warfield_Data in Brief_2021_RawData/RSK S2 Schrodinger Project Files/RSK-S2_Phase.prj/.mmproj-admin/additional_data/data_0/entry_1/vis_list]

{ 
 s_m_m2io_version
 :::
 2.0.0 
} 

f_m_vis_list { 
 r_m_t00
 r_m_t01
 r_m_t02
 r_m_t10
 r_m_t11
 r_m_t12
 r_m_t20
 r_m_t21
 r_m_t22
 r_m_t30
 r_m_t31
 r_m_t32
 :::
 1
  0
  0
  0
  1
  0
  0
  0
  1
  0
  0
  0
 m_volume[0] { 
  :::
  :::
 } 
 m_surface[1] { 
  i_m_id
  s_m_name
  s_m_volume_name
  r_m_t00
  r_m_t01
  r_m_t02
  r_m_t10
  r_m_t11
  r_m_t12
  r_m_t20
  r_m_t21
  r_m_t22
  r_m_t30
  r_m_t31
  r_m_t32
  :::
  1 1 "Binding site surface 1 6034071A"  ""  1 0 0 0 1 0 0 0 1 0 0 0
  :::
 } 
} 
