# Supplementary material for: Substituted pteridinones, pyrimidines, pyrrolopyrimidines, and purines as p90 ribosomal S6 protein kinase-2 (RSK2) inhibitors: Pharmacophore modeling data
Source: Data Brief. 2021 Sep 25;38:107433. doi: 10.1016/j.dib.2021.107433 (PMC8488253; doi:10.1016/j.dib.2021.107433)
Supplement: Supplementary file 1 [file mmc1.zip › Warfield_Data in Brief_2021_RawData/RSK S2 Schrodinger Project Files/RSK-S2_Phase.prj/.mmproj-admin/annotation]

--- This project was created on Fri Jan 22 12:50:38 2021

-----
Fri Jan 22 12:55:37 2021
Imported file:
C:\Users\warfielb\Desktop\RSK Docking\glide-dock_XP_14NUS-RSKInhibitorsS2\glide-dock_XP_14NUS-RSKInhibitorsS2_pv.maegz
