# Supplementary material for: Substituted pteridinones, pyrimidines, pyrrolopyrimidines, and purines as p90 ribosomal S6 protein kinase-2 (RSK2) inhibitors: Pharmacophore modeling data
Source: Data Brief. 2021 Sep 25;38:107433. doi: 10.1016/j.dib.2021.107433 (PMC8488253; doi:10.1016/j.dib.2021.107433)
Supplement: Supplementary file 1 [file mmc1.zip › Warfield_Data in Brief_2021_RawData/RSK S2 Schrodinger Project Files/RSK-S2_Phase.prj/.mmproj-admin/wsview]

######################################################
# Please do not edit this file.                      #
# Contents of this file will be overwritten when the #
# project is closed.                                 #
######################################################
centercoordinates x=-8.464871 y=12.852340 z=-3.058474
translate x=2.384151 y=-0.468161 z=0.000000
viewvolume left=-15.442318 right=-0.871879 bottom=6.470310 top=19.344726 near=3.699730 far=-14.718600
viewmatrix  0.799524 -0.407772 0.441003 17.046355 0.358794 -0.264588 -0.895131 -2.105255 0.481693 0.873908 -0.065239 -3.703087 0.000000 0.000000 0.000000 1.000000
viewmatrix  0.799524 0.358794 0.481693 -11.089853 -0.407772 -0.264588 0.873908 9.630118 0.441003 -0.895131 -0.065239 -9.643542 0.000000 0.000000 0.000000 1.000000 inverse
viewmatrix  0.799524 0.358794 0.481693 0.000000 -0.407772 -0.264588 0.873908 0.000000 0.441003 -0.895131 -0.065239 0.000000 0.000000 0.000000 0.000000 1.000000 nocenter
