# Supplementary material for: Substituted pteridinones, pyrimidines, pyrrolopyrimidines, and purines as p90 ribosomal S6 protein kinase-2 (RSK2) inhibitors: Pharmacophore modeling data
Source: Data Brief. 2021 Sep 25;38:107433. doi: 10.1016/j.dib.2021.107433 (PMC8488253; doi:10.1016/j.dib.2021.107433)
Supplement: Supplementary file 1 [file mmc1.zip › Warfield_Data in Brief_2021_RawData/RSK S2 Schrodinger Project Files/RSK-S2_Phase_WORKING.prj/.mmproj-admin/plotxy.1]

{ 
 s_m_m2io_version
 :::
 2.0.0 
} 

f_m_plotxy { 
 s_m_name
 s_m_caption
 i_m_axis_total
 i_m_series_total
 r_m_xoffset
 r_m_xzoom
 r_m_yoffset
 r_m_yzoom
 i_m_window_state
 i_m_window_x
 i_m_window_y
 i_m_window_width
 i_m_window_height
 b_m_displayed
 i_m_caption_location
 b_m_display_name
 b_m_display_caption
 b_m_display_legend
 b_m_aspect_ratio_lock
 b_m_equalize_axis_range
 b_m_display_point_labels
 b_m_display_selected
 b_m_display_included
 i_m_plot_type
 i_m_legend_position
 :::
 AtomQSAR_PreAct3vsAct_Trainingset 
  "Predicted Activity3 vs. Activity" 
  2
  1
  0
  1
  0
  1
  1
  -1
  -1
  -1
  -1
  0
  0
  1
  1
  0
  1
  1
  1
  0
  0
  0
  64
} 

f_m_axis { 
 i_m_direction
 s_m_title
 i_m_string_property
 r_m_range_min
 r_m_range_max
 i_m_num_markers
 b_m_auto_range
 b_m_displayed
 i_m_axis_font_size
 i_m_axis_ticks_font_size
 r_m_axis_ticks_interval
 i_m_axis_ticks_decimals
 :::
 0
  Activity 
  0
  6
  8.5
  6
  1
  1
  10
  8
  0.5
  2
 m_strings[0] { 
  :::
  :::
 } 
} 

f_m_axis { 
 i_m_direction
 s_m_title
 i_m_string_property
 r_m_range_min
 r_m_range_max
 i_m_num_markers
 b_m_auto_range
 b_m_displayed
 i_m_axis_font_size
 i_m_axis_ticks_font_size
 r_m_axis_ticks_interval
 i_m_axis_ticks_decimals
 :::
 1
  "Predicted Activity3" 
  0
  6
  8.5
  6
  1
  1
  10
  8
  0.5
  2
 m_strings[0] { 
  :::
  :::
 } 
} 

f_m_series { 
 s_m_name
 i_m_xaxis_index
 i_m_yaxis_index
 i_m_xproperty_index
 i_m_yproperty_index
 i_m_num_xbuckets
 i_m_num_ybuckets
 i_m_color
 i_m_line_style
 i_m_line_width
 i_m_marker_type
 b_m_displayed
 b_m_display_regression_line
 b_m_display_45_line
 b_m_enable_regression_line
 i_m_axis_45_line_slope
 i_m_marker_size
 i_m_line_color
 i_m_color_by_property_index
 i_m_color_map_index
 i_m_size_by_property_index
 b_m_color_bar
 :::
 series 
  1
  2
  167
  172
  0
  0
  0
  1
  1
  3
  1
  0
  1
  0
  1
  3
  0
  0
  7
  0
  1
 m_series_point[16] { 
  b_m_display_entry_name
  b_m_display_title
  b_m_display_xvalue
  b_m_display_yvalue
  :::
  1 0 0 0 0
  2 0 0 0 0
  3 0 0 0 0
  4 0 0 0 0
  5 0 0 0 0
  6 0 0 0 0
  7 0 0 0 0
  8 0 0 0 0
  9 0 0 0 0
  10 0 0 0 0
  11 0 0 0 0
  12 0 0 0 0
  13 0 0 0 0
  14 0 0 0 0
  15 0 0 0 0
  16 0 0 0 0
  :::
 } 
 m_series_entry[16] { 
  i_m_entry_index
  i_m_point_index
  r_m_xvalue
  r_m_yvalue
  b_m_has_xvalue
  b_m_has_yvalue
  :::
  1 1132 2 6.82973828460504 6.88223 1 1
  2 1133 1 6.48280410205003 6.4742 1 1
  3 1134 7 7.45967052520913 7.39929 1 1
  4 1135 9 7.60906489289662 7.55607 1 1
  5 1136 8 7.59006687666871 7.60069 1 1
  6 1137 14 7.80410034759077 7.78876 1 1
  7 1138 3 7.01863449092146 7.13666 1 1
  8 1139 6 7.25570701687732 7.13988 1 1
  9 1140 13 7.74957999769111 7.73202 1 1
  10 1141 10 7.6458915608526 7.71563 1 1
  11 1142 16 8.39794000867204 8.4196 1 1
  12 1143 12 7.73518217699046 7.74837 1 1
  13 1144 4 7.08724669632868 7.05187 1 1
  14 1145 5 7.09799710864927 7.13464 1 1
  15 1146 15 8.30102999566398 8.28695 1 1
  16 1147 11 7.73518217699046 7.73296 1 1
  :::
 } 
} 
