# Supplementary material for: Substituted pteridinones, pyrimidines, pyrrolopyrimidines, and purines as p90 ribosomal S6 protein kinase-2 (RSK2) inhibitors: Pharmacophore modeling data
Source: Data Brief. 2021 Sep 25;38:107433. doi: 10.1016/j.dib.2021.107433 (PMC8488253; doi:10.1016/j.dib.2021.107433)
Supplement: Supplementary file 1 [file mmc1.zip › Warfield_Data in Brief_2021_RawData/RSK S2 Schrodinger Project Files/RSK-S2_Phase_WORKING.prj/.mmproj-admin/plotxy.2]

{ 
 s_m_m2io_version
 :::
 2.0.0 
} 

f_m_plotxy { 
 s_m_name
 s_m_caption
 i_m_axis_total
 i_m_series_total
 r_m_xoffset
 r_m_xzoom
 r_m_yoffset
 r_m_yzoom
 i_m_window_state
 i_m_window_x
 i_m_window_y
 i_m_window_width
 i_m_window_height
 b_m_displayed
 i_m_caption_location
 b_m_display_name
 b_m_display_caption
 b_m_display_legend
 b_m_aspect_ratio_lock
 b_m_equalize_axis_range
 b_m_display_point_labels
 b_m_display_selected
 b_m_display_included
 i_m_plot_type
 i_m_legend_position
 :::
 AtomQSAR_PreAct3vsAct_Testset 
  "Predicted Activity3 vs. Activity" 
  2
  1
  0
  1
  0
  1
  1
  -1
  -1
  -1
  -1
  0
  0
  1
  1
  0
  1
  1
  1
  0
  0
  0
  64
} 

f_m_axis { 
 i_m_direction
 s_m_title
 i_m_string_property
 r_m_range_min
 r_m_range_max
 i_m_num_markers
 b_m_auto_range
 b_m_displayed
 i_m_axis_font_size
 i_m_axis_ticks_font_size
 r_m_axis_ticks_interval
 i_m_axis_ticks_decimals
 :::
 0
  Activity 
  0
  0
  1
  6
  1
  1
  10
  8
  0.5
  2
 m_strings[0] { 
  :::
  :::
 } 
} 

f_m_axis { 
 i_m_direction
 s_m_title
 i_m_string_property
 r_m_range_min
 r_m_range_max
 i_m_num_markers
 b_m_auto_range
 b_m_displayed
 i_m_axis_font_size
 i_m_axis_ticks_font_size
 r_m_axis_ticks_interval
 i_m_axis_ticks_decimals
 :::
 1
  "Predicted Activity3" 
  0
  6.5
  8.5
  6
  1
  1
  10
  8
  0.5
  2
 m_strings[0] { 
  :::
  :::
 } 
} 

f_m_series { 
 s_m_name
 i_m_xaxis_index
 i_m_yaxis_index
 i_m_xproperty_index
 i_m_yproperty_index
 i_m_num_xbuckets
 i_m_num_ybuckets
 i_m_color
 i_m_line_style
 i_m_line_width
 i_m_marker_type
 b_m_displayed
 b_m_display_regression_line
 b_m_display_45_line
 b_m_enable_regression_line
 i_m_axis_45_line_slope
 i_m_marker_size
 i_m_line_color
 i_m_color_by_property_index
 i_m_color_map_index
 i_m_size_by_property_index
 b_m_color_bar
 :::
 series 
  1
  2
  167
  172
  0
  0
  0
  1
  1
  3
  1
  0
  1
  1
  1
  3
  0
  0
  7
  0
  1
 m_series_point[6] { 
  b_m_display_entry_name
  b_m_display_title
  b_m_display_xvalue
  b_m_display_yvalue
  :::
  1 0 0 0 0
  2 0 0 0 0
  3 0 0 0 0
  4 0 0 0 0
  5 0 0 0 0
  6 0 0 0 0
  :::
 } 
 m_series_entry[6] { 
  i_m_entry_index
  i_m_point_index
  r_m_xvalue
  r_m_yvalue
  b_m_has_xvalue
  b_m_has_yvalue
  :::
  1 1148 6 0 8.2606 1 1
  2 1149 5 0 7.40526 1 1
  3 1150 1 0 6.97042 1 1
  4 1151 3 0 7.21302 1 1
  5 1152 2 0 7.18065 1 1
  6 1153 4 0 7.35771 1 1
  :::
 } 
} 
