# Supplementary material for: Substituted pteridinones, pyrimidines, pyrrolopyrimidines, and purines as p90 ribosomal S6 protein kinase-2 (RSK2) inhibitors: Pharmacophore modeling data
Source: Data Brief. 2021 Sep 25;38:107433. doi: 10.1016/j.dib.2021.107433 (PMC8488253; doi:10.1016/j.dib.2021.107433)
Supplement: Supplementary file 1 [file mmc1.zip › Warfield_Data in Brief_2021_RawData/RSK S2 Schrodinger Project Files/RSK-S2_Phase_WORKING.prj/.mmproj-admin/wsview]

######################################################
# Please do not edit this file.                      #
# Contents of this file will be overwritten when the #
# project is closed.                                 #
######################################################
centercoordinates x=-6.759121 y=15.494987 z=4.503839
translate x=-3.298059 y=1.054837 z=0.000000
viewvolume left=-17.239881 right=0.847496 bottom=8.821089 top=22.579130 near=23.918332 far=-15.324321
viewmatrix  0.997431 0.057839 0.042232 8.568073 -0.029526 0.869364 -0.493290 -2.763982 -0.065247 0.490776 0.868838 21.512137 0.000000 0.000000 0.000000 1.000000
viewmatrix  0.997431 -0.029526 -0.065247 -7.224082 0.057839 0.869364 0.490776 -8.650344 0.042232 -0.493290 0.868838 -20.415848 0.000000 0.000000 0.000000 1.000000 inverse
viewmatrix  0.997431 -0.029526 -0.065247 0.000000 0.057839 0.869364 0.490776 0.000000 0.042232 -0.493290 0.868838 0.000000 0.000000 0.000000 0.000000 1.000000 nocenter
